# Supplementary material for: PILER-CR: Fast and accurate identification of CRISPR repeats
Source: BMC Bioinformatics. 2007 Jan 20;8:18. doi: 10.1186/1471-2105-8-18 (PMC1790904; doi:10.1186/1471-2105-8-18)
Supplement: Additional File 2 — Sample output generated by PILER-CR. The report has three sections: Detailed, Summary by Similarity and Summary by Position. The detailed section shows each repeat in each putative CRISPR array. The summary sections give one line for each array. Columns in the detailed section are: Pos, sequence position; Repeat, length of the repeat; %id, identity with the consensus; Spacer, length of spacer to the right of this repeat; Left flank, 10 bases to the left of this repeat, Repeat, sequence of this repeat (dots indicate positions where this repeat agrees with the consensus sequence below); Spacer, sequence of spacer to the right of this repeat, or 10 bases if this is the last repeat. The left flank sequence duplicates the end of the spacer for the preceding repeat; it is provided to facilitate visual identification of cases where the algorithm does not correctly identify repeat endpoints. At the end of each array there is a sub-heading that gives the average repeat length, average spacer length and consensus sequence. Columns in the summary sections are: Array, number 1, 2 ... referring back to the detailed report; Sequence, FASTA label of the sequence; From, start position of array; To end position of array; # copies, number of repeats in the array, Repeat, average repeat length; Spacer, average spacer length; +, +/-, indicating orientation relative to the first array in the group, Distance, distance from previous array; Consensus, consensus sequence. In the Summary by Similarity section, arrays are grouped by similarity of their consensus sequences. If consensus sequences are sufficiently similar, they are aligned to each other to indicate probable relationships between arrays. In this example, Arrays 1–5 are very similar and are thus aligned; Array 6 appears to be unrelated and stands alone. In the Summary by Position section, arrays are sorted by position within the input sequence file. The Distance column facilitates identification of cases where a single array has [file 1471-2105-8-18-S2.txt]

DETAIL REPORT


Array 1
>gi|6626248|gb|AE000657.1| Aquifex aeolicus VF5, complete genome

       Pos  Repeat     %id  Spacer  Left flank    Repeat                             Spacer
==========  ======  ======  ======  ==========    ===============================    ======
    156460      31   100.0      36  GGCGTGCAGG    ................-..............    CAGTCAGATTGAAGTTATCGTCAACTTCAAAATACG
    156527      31   100.0      44  TCAAAATACG    ................-..............    TTGCTTTATCAGAGAATAGTATTCTTTCTATGTCTTCATAGTTT
    156602      31   100.0      41  TTCATAGTTT    ................-..............    TCTTGATAGTATCTGTTTTCCGCGTATTCCACGATTCTTTT
    156674      31    93.5          CGATTCTTTT    ................A.............T    TCGGTGATAAAGGAGCATTTTTCACAAAAGAAATCA
==========  ======  ======  ======  ==========    ===============================
         4      31              40                GTTCCTAATGTACCGT-GTGGAGTTGAAACC


Array 2
>gi|6626248|gb|AE000657.1| Aquifex aeolicus VF5, complete genome

       Pos  Repeat     %id  Spacer  Left flank    Repeat                           Spacer
==========  ======  ======  ======  ==========    =============================    ======
    244561      29   100.0      39  CAGAACTTGA    .............................    ATGACATTTCAGGAGGTGGAGCATGATTACTATCTTTTC
    244629      29   100.0      40  CTATCTTTTC    .............................    AGTATAAGCTTTCTAAGCCTTGAAAGGAAAAGCTCCTCGC
    244698      29   100.0      36  AGCTCCTCGC    .............................    TCTCTACCTTCCTTTCAACCTGTATTGCTATGTCCG
    244763      29   100.0          GCTATGTCCG    .............................    CCTGCGTGCCT
==========  ======  ======  ======  ==========    =============================
         4      29              38                GTTTCAACTCCACACGGTACATTAGGAAC


Array 3
>gi|6626248|gb|AE000657.1| Aquifex aeolicus VF5, complete genome

       Pos  Repeat     %id  Spacer  Left flank    Repeat                           Spacer
==========  ======  ======  ======  ==========    =============================    ======
    279264      29   100.0      36  TACAATCTGC    .............................    CATCTGCAACATATTCAAGTTCAGCTTCAAAACCTT
    279329      29   100.0      36  TCAAAACCTT    .............................    TTCGTCAAGCTTTACCTCAAAAGTCCTCTCAAACCT
    279394      29   100.0      38  TCTCAAACCT    .............................    AATAATCAACAACTCTTTGATTTTGTGAAATGGAAGAA
    279461      29   100.0      37  AATGGAAGAA    .............................    AGAACTCTCAGAAGAACCGAGAGCTTTTTCTATTAAC
    279527      29   100.0          TTCTATTAAC    .............................    CCTGCGTGCC
==========  ======  ======  ======  ==========    =============================
         5      29              36                GTTTTAACTCCACACGGTACATTAGAAAC


Array 4
>gi|6626248|gb|AE000657.1| Aquifex aeolicus VF5, complete genome

       Pos  Repeat     %id  Spacer  Left flank    Repeat                             Spacer
==========  ======  ======  ======  ==========    ===============================    ======
   1226627      31   100.0      36  GACACGCAGG    ...............................    AGAACAATAAGAGAGCCGATTGATGAGAACGCAGAC
   1226694      31    96.8      36  GAACGCAGAC    ..............................A    GATATGATACACCTGAAACATTCTTTTACATGGACC
   1226761      31   100.0          TACATGGACC    ...............................    CGGCGGATATA
==========  ======  ======  ======  ==========    ===============================
         3      31              36                GTTTCTAATGTACCGTAGAGGAGTTGAAACC


Array 5
>gi|6626248|gb|AE000657.1| Aquifex aeolicus VF5, complete genome

       Pos  Repeat     %id  Spacer  Left flank    Repeat                            Spacer
==========  ======  ======  ======  ==========    ==============================    ======
   1379666      30   100.0      37  TCCGAAGTCA    ..............................    TTATTTAGCATTCAAAAAAGGAGTTCTTGTAAATACA
   1379733      30   100.0      36  TGTAAATACA    ..............................    AAGTGAGGAGATGGGAAAGACATGAGGAAATTCTAC
   1379799      30   100.0      36  GAAATTCTAC    ..............................    TGCTGGATTTCCCTTCCTTATTTTAATGTTCATTAC
   1379865      30   100.0          TGTTCATTAC    ..............................    CCTGCGTGCCT
==========  ======  ======  ======  ==========    ==============================
         4      30              36                GTTTCAACTCCACTACGGTACATTAGGAAC


Array 6
>gi|2984550|gb|AE000667.1| Aquifex aeolicus VF5 plasmid ece1, complete sequence

       Pos  Repeat     %id  Spacer  Left flank    Repeat                           Spacer
==========  ======  ======  ======  ==========    =============================    ======
       437      29   100.0      36  TGTCAATAAG    .............................    CTCAATAGCTTCTACTCCTTCAGGCACAGCTTCTTT
       502      29   100.0      38  CAGCTTCTTT    .............................    CAAAGAAGTCCTTTATCTTAGAAACCTTCTTTTTGGAC
       569      29   100.0      37  CTTTTTGGAC    .............................    GGGAGTTCTAAAGAAGAGGTAATCGGGTATCTTTTCG
       635      29   100.0          TATCTTTTCG    .............................    CCGTTAATA
==========  ======  ======  ======  ==========    =============================
         4      29              37                CTTTCTATCCCATATATGGGAACTAAAAC


SUMMARY BY SIMILARITY


Array          Sequence    Position      Length  # Copies  Repeat  Spacer  +  Consensus
=====  ================  ==========  ==========  ========  ======  ======  =  =========
    1  gi|6626248|gb|AE      156460         242         4      31      40  +  GTTCCTAATGTACCGT-GTGGAGTTGAAACC
    2  gi|6626248|gb|AE      244561         231         4      29      38  -  GTTCCTAATGTACCGT-GTGGAGTTGAAAC-
    3  gi|6626248|gb|AE      279264         292         5      29      36  -  GTTTCTAATGTACCGT-GTGGAGTTAAAAC-
    4  gi|6626248|gb|AE     1226627         165         3      31      36  +  GTTTCTAATGTACCGTAGAGGAGTTGAAACC
    5  gi|6626248|gb|AE     1379666         229         4      30      36  -  GTTCCTAATGTACCGTAGTGGAGTTGAAAC-
                                                                              *** ************ * ****** **** 

    6  gi|2984550|gb|AE         437         227         4      29      37  +  CTTTCTATCCCATATATGGGAACTAAAAC


SUMMARY BY POSITION


>gi|6626248|gb|AE000657.1| Aquifex aeolicus VF5, complete genome

Array          Sequence    Position      Length  # Copies  Repeat  Spacer    Distance  Consensus
=====  ================  ==========  ==========  ========  ======  ======  ==========  =========
    1  gi|6626248|gb|AE      156460         242         4      31      40              GTTCCTAATGTACCGTGTGGAGTTGAAACC
    2  gi|6626248|gb|AE      244561         231         4      29      38       87819  GTTTCAACTCCACACGGTACATTAGGAAC
    3  gi|6626248|gb|AE      279264         292         5      29      36       34434  GTTTTAACTCCACACGGTACATTAGAAAC
    4  gi|6626248|gb|AE     1226627         165         3      31      36      947035  GTTTCTAATGTACCGTAGAGGAGTTGAAACC
    5  gi|6626248|gb|AE     1379666         229         4      30      36      152838  GTTTCAACTCCACTACGGTACATTAGGAAC


>gi|2984550|gb|AE000667.1| Aquifex aeolicus VF5 plasmid ece1, complete sequence

Array          Sequence    Position      Length  # Copies  Repeat  Spacer    Distance  Consensus
=====  ================  ==========  ==========  ========  ======  ======  ==========  =========
    6  gi|2984550|gb|AE         437         227         4      29      37              CTTTCTATCCCATATATGGGAACTAAAAC
