# Supplementary material for: PILER-CR: Fast and accurate identification of CRISPR repeats
Source: BMC Bioinformatics. 2007 Jan 20;8:18. doi: 10.1186/1471-2105-8-18 (PMC1790904; doi:10.1186/1471-2105-8-18)
Supplement: Additional File 3 — Tar with gzip compression. Source code and i86 Linux binary. [file 1471-2105-8-18-S3.gz]

Archive with 106 entries (106 files):
- acceptaa.cpp
- accepthit.cpp
- alignarrays.cpp
- alignclust.cpp
- alignprofs.cpp
- aligntraps.cpp
- alnarray.cpp
- alngivenpath.cpp
- alpha.cpp
- assert.cpp
- bittb.cpp
- clustcons.cpp
- clustconsr.cpp
- cmp.cpp
- comp.cpp
- cons.cpp
- distcalc.cpp
- distfunc.cpp
- dp.cpp
- estring.cpp
- expandpiles.cpp
- filterb2.cpp
- filterb.cpp
- findarrays.cpp
- findpiles.cpp
- fixbounds.cpp
- getarraydata.cpp
- getccs.cpp
- getconsaa.cpp
- getgdtree.cpp
- getparams.cpp
- getsubseq.cpp
- glbalign.cpp
- hitstoimages.cpp
- info.cpp
- kmerdist.cpp
- logaa.cpp
- log.cpp
- loghits.cpp
- main.cpp
- makecontigmap.cpp
- makegraph.cpp
- makeindex.cpp
- mem.cpp
- mergearrays.cpp
- mergefilterhits.cpp
- mkrootmsa.cpp
- msa.cpp
- multaln.cpp
- options.cpp
- outarray.cpp
- outdetailaa.cpp
- outdetail.cpp
- outlocalaln.cpp
- params.cpp
- pilercr.cpp
- proffrommsa.cpp
- progaln.cpp
- progress.cpp
- pwpath.cpp
- quit.cpp
- readfilterhits.cpp
- readmfa.cpp
- revcomp.cpp
- savefhits.cpp
- savefilterhit.cpp
- saveseqs.cpp
- savetraps.cpp
- scoremx.cpp
- seq.cpp
- seqvect.cpp
- swsimple.cpp
- tbsw.cpp
- tree.cpp
- upgma.cpp
- usage.cpp
- utils.cpp
- utils_linux.cpp
- utils_other.cpp
- utils_unix.cpp
- utils_win32.cpp
- validaa.cpp
- writearrays.cpp
- writegff.cpp
- writepiles.cpp
- distcalc.h
- distfunc.h
- estring.h
- forkmer.h
- intlist.h
- msa.h
- multaln.h
- myassert.h
- params.h
- pilercr.h
- profile.h
- progress.h
- pwpath.h
- seq.h
- seqvect.h
- sw.h
- tree.h
- types.h
- utils.h
- Makefile
- pilercr
