# Supplementary material for: PILER-CR: Fast and accurate identification of CRISPR repeats
Source: BMC Bioinformatics. 2007 Jan 20;8:18. doi: 10.1186/1471-2105-8-18 (PMC1790904; doi:10.1186/1471-2105-8-18)
Supplement: Additional File 3 — Tar with gzip compression. Source code and i86 Linux binary. [file 1471-2105-8-18-S3.gz › alignprofs.cpp]

#include "multaln.h"

SCORE AlignProfiles(
  const ProfPos *PA, unsigned uLengthA,
  const ProfPos *PB, unsigned uLengthB,
  PWPath &Path, ProfPos **ptrPout, unsigned *ptruLengthOut)
	{
	assert(uLengthA < 100000);
	assert(uLengthB < 100000);

	SCORE Score = GlobalAlign(PA, uLengthA, PB, uLengthB, Path);

	AlignTwoProfsGivenPath(Path, PA, uLengthB, PB, uLengthB, ptrPout, ptruLengthOut);

	return Score;
	}
