# Supplementary material for: PILER-CR: Fast and accurate identification of CRISPR repeats
Source: BMC Bioinformatics. 2007 Jan 20;8:18. doi: 10.1186/1471-2105-8-18 (PMC1790904; doi:10.1186/1471-2105-8-18)
Supplement: Additional File 3 — Tar with gzip compression. Source code and i86 Linux binary. [file 1471-2105-8-18-S3.gz › assert.cpp]

#include "pilercr.h"

void assert_(const char *Exp, const char *FileName, unsigned LineNr)
	{
	fprintf(stderr, "Assertion failed(%s:%d) %s\n", FileName, LineNr, Exp);
	Quit("Assertion failed(%s:%d) %s\n", FileName, LineNr, Exp);
	}
