# Supplementary material for: PILER-CR: Fast and accurate identification of CRISPR repeats
Source: BMC Bioinformatics. 2007 Jan 20;8:18. doi: 10.1186/1471-2105-8-18 (PMC1790904; doi:10.1186/1471-2105-8-18)
Supplement: Additional File 3 — Tar with gzip compression. Source code and i86 Linux binary. [file 1471-2105-8-18-S3.gz › expandpiles.cpp]

#include "pilercr.h"

static void ExpandPile(int PileIndex)
	{
	PileData &Pile = GetModifiablePile(PileIndex);

	const ContigData &Contig = GlobalPosToContig(Pile.Lo);
	int ContigTo = Contig.From + Contig.Length - 1;

	Pile.Lo -= g_PileExpandMargin;
	Pile.Hi += g_PileExpandMargin;

	if (Pile.Lo < Contig.From)
		Pile.Lo = Contig.From;

	if (Pile.Hi > ContigTo)
		Pile.Hi = ContigTo;
	}

void ExpandPiles()
	{
	if (g_PileExpandMargin == 0)
		return;

	for (int PileIndex = 0; PileIndex < g_PileCount; ++PileIndex)
		ExpandPile(PileIndex);
	}
