# Supplementary material for: PILER-CR: Fast and accurate identification of CRISPR repeats
Source: BMC Bioinformatics. 2007 Jan 20;8:18. doi: 10.1186/1471-2105-8-18 (PMC1790904; doi:10.1186/1471-2105-8-18)
Supplement: Additional File 3 — Tar with gzip compression. Source code and i86 Linux binary. [file 1471-2105-8-18-S3.gz › getgdtree.cpp]

#include "multaln.h"

void GetGuideTree(const SeqVect &Seqs, Tree &GuideTree)
	{
	DistFunc DF;
	KmerDist(Seqs, DF);

	DistCalcDF DC;
	DC.Init(DF);

	UPGMA(DC, GuideTree);
	}
