# Supplementary material for: PILER-CR: Fast and accurate identification of CRISPR repeats
Source: BMC Bioinformatics. 2007 Jan 20;8:18. doi: 10.1186/1471-2105-8-18 (PMC1790904; doi:10.1186/1471-2105-8-18)
Supplement: Additional File 3 — Tar with gzip compression. Source code and i86 Linux binary. [file 1471-2105-8-18-S3.gz › getsubseq.cpp]

#include "pilercr.h"

void GetSubseq(int Lo, int Hi, Seq &s)
	{
	s.clear();
	for (int i = Lo; i <= Hi; ++i)
		s.push_back(g_SeqQ[i]);
	}
