# Supplementary material for: PILER-CR: Fast and accurate identification of CRISPR repeats
Source: BMC Bioinformatics. 2007 Jan 20;8:18. doi: 10.1186/1471-2105-8-18 (PMC1790904; doi:10.1186/1471-2105-8-18)
Supplement: Additional File 3 — Tar with gzip compression. Source code and i86 Linux binary. [file 1471-2105-8-18-S3.gz › makecontigmap.cpp]

#include "pilercr.h"

int *MakeContigMap(const ContigData *Contigs, int ContigCount)
	{
	if (ContigCount <= 0)
		return 0;
	const ContigData &LastContig = Contigs[ContigCount-1];
	const int SeqLength = LastContig.From + LastContig.Length - 1;
	const int BinCount = (SeqLength + CONTIG_MAP_BIN_SIZE - 1)/CONTIG_MAP_BIN_SIZE + 1;
	int *Map = all(int, BinCount);

// Initialize, enables correctness check
	for (int i = 0; i < BinCount; ++i)
		Map[i] = -1;

	for (int ContigIndex = 0; ContigIndex < ContigCount; ++ContigIndex)
		{
		const ContigData &Contig = Contigs[ContigIndex];

	// Contig required to start on bin boundary
		const int From = Contig.From;
		if (From%CONTIG_MAP_BIN_SIZE)
			Quit("MakeContigMap: Contig does not start on bin boundary");

		const int To = From + Contig.Length - 1;
		const int BinFrom = From/CONTIG_MAP_BIN_SIZE;
		const int BinTo = To/CONTIG_MAP_BIN_SIZE;

		for (int Bin = BinFrom; Bin <= BinTo; ++Bin)
			{
			if (-1 != Map[Bin])
				Quit("MakeContigMap logic error 1");
			Map[Bin] = ContigIndex;
			}
		}
	return Map;
	}

const ContigData &GlobalPosToContig(int Pos)
	{
	int ContigIndex = GlobalPosToContigIndex(Pos);
	assert(ContigIndex >= 0 && ContigIndex < ContigCountQ);
	const ContigData &CD = ContigsQ[ContigIndex];
	assert(Pos >= CD.From && Pos < CD.From + CD.Length);
	return CD;
	}

int GlobalPosToContigIndex(int Pos)
	{
	int Bin = Pos/CONTIG_MAP_BIN_SIZE;
	const int BinCount = (SeqLengthQ + CONTIG_MAP_BIN_SIZE - 1)/CONTIG_MAP_BIN_SIZE;

// Hack to avoid crashes
	if (Bin < 0)
		Bin = 0;
	if (Bin >= BinCount)
		Bin = BinCount;

	if (ContigMapQ == 0)
		Quit("ContigMap = 0");

	int ContigIndex = -1;
// Awful hack...
	for (;;)
		{
		ContigIndex = ContigMapQ[Bin];
		if (ContigIndex >= 0)
			break;

		if (Bin == 0)
			Quit("GlobalPosToContigIndex");
		--Bin;
		}

	assert(ContigIndex >= 0 && ContigIndex < ContigCountQ);
	return ContigIndex;
	}

int GlobalToLocal(int Pos, char **ptrLabel)
	{
	int ContigIndex = GlobalPosToContigIndex(Pos);
	assert(ContigIndex >= 0 && ContigIndex < ContigCountQ);
	const ContigData &Contig = ContigsQ[ContigIndex];
	*ptrLabel = Contig.Label;
	return Pos - Contig.From;
	}
