# Supplementary material for: PILER-CR: Fast and accurate identification of CRISPR repeats
Source: BMC Bioinformatics. 2007 Jan 20;8:18. doi: 10.1186/1471-2105-8-18 (PMC1790904; doi:10.1186/1471-2105-8-18)
Supplement: Additional File 3 — Tar with gzip compression. Source code and i86 Linux binary. [file 1471-2105-8-18-S3.gz › msa.cpp]

#include "multaln.h"

const unsigned DEFAULT_SEQ_LENGTH = 500;

unsigned MSA::m_uIdCount = 0;

MSA::MSA()
	{
	m_uSeqCount = 0;
	m_uColCount = 0;

	m_szSeqs = 0;
	m_szNames = 0;

	m_IdToSeqIndex = 0;
	m_SeqIndexToId = 0;

	m_uCacheSeqCount = 0;
	m_uCacheSeqLength = 0;
	}

MSA::~MSA()
	{
	Free();
	}

void MSA::Free()
	{
	for (unsigned n = 0; n < m_uSeqCount; ++n)
		{
		delete[] m_szSeqs[n];
		delete[] m_szNames[n];
		}

	delete[] m_szSeqs;
	delete[] m_szNames;
	delete[] m_IdToSeqIndex;
	delete[] m_SeqIndexToId;

	m_uSeqCount = 0;
	m_uColCount = 0;

	m_szSeqs = 0;
	m_szNames = 0;

	m_IdToSeqIndex = 0;
	m_SeqIndexToId = 0;
	}

void MSA::SetSize(unsigned uSeqCount, unsigned uColCount)
	{
	Free();

	m_uSeqCount = uSeqCount;
	m_uCacheSeqLength = uColCount;
	m_uColCount = 0;

	if (0 == uSeqCount && 0 == uColCount)
		return;

	m_szSeqs = new char *[uSeqCount];
	m_szNames = new char *[uSeqCount];

	for (unsigned uSeqIndex = 0; uSeqIndex < uSeqCount; ++uSeqIndex)
		{
		m_szSeqs[uSeqIndex] = new char[uColCount+1];
		m_szNames[uSeqIndex] = 0;
#if	DEBUG
		memset(m_szSeqs[uSeqIndex], '?', uColCount);
#endif
		m_szSeqs[uSeqIndex][uColCount] = 0;
		}

	if (m_uIdCount > 0)
		{
		m_IdToSeqIndex = new unsigned[m_uIdCount];
		m_SeqIndexToId = new unsigned[m_uSeqCount];
#if	DEBUG
		memset(m_IdToSeqIndex, 0xff, m_uIdCount*sizeof(unsigned));
		memset(m_SeqIndexToId, 0xff, m_uSeqCount*sizeof(unsigned));
#endif
		}
	}

void MSA::LogMe() const
	{
	if (0 == GetColCount())
		{
		Log("MSA empty\n");
		return;
		}

	const unsigned uColsPerLine = 50;
	unsigned uLinesPerSeq = (GetColCount() - 1)/uColsPerLine + 1;
	for (unsigned n = 0; n < uLinesPerSeq; ++n)
		{
		unsigned i;
		unsigned iStart = n*uColsPerLine;
		unsigned iEnd = GetColCount();
		if (iEnd - iStart + 1 > uColsPerLine)
			iEnd = iStart + uColsPerLine;
		Log("                       ");
		for (i = iStart; i < iEnd; ++i)
			Log("%u", i%10);
		Log("\n");
		Log("                       ");
		for (i = iStart; i + 9 < iEnd; i += 10)
			Log("%-10u", i);
		if (n == uLinesPerSeq - 1)
			Log(" %-10u", GetColCount());
		Log("\n");
		for (unsigned uSeqIndex = 0; uSeqIndex < m_uSeqCount; ++uSeqIndex)
			{
			Log("%12.12s", m_szNames[uSeqIndex]);
			Log("   ");
			for (i = iStart; i < iEnd; ++i)
				Log("%c", GetChar(uSeqIndex, i));
			if (0 != m_SeqIndexToId)
				Log(" [%5u]", m_SeqIndexToId[uSeqIndex]);
			Log("\n");
			}
		Log("\n\n");
		}
	}

char MSA::GetChar(unsigned uSeqIndex, unsigned uIndex) const
	{
// TODO: Performance cost?
	if (uSeqIndex >= m_uSeqCount || uIndex >= m_uColCount)
		Quit("MSA::GetChar(%u/%u,%u/%u)",
		  uSeqIndex, m_uSeqCount, uIndex, m_uColCount);

	char c = m_szSeqs[uSeqIndex][uIndex];
//	assert(IsLegalChar(c));
	return c;
	}

unsigned MSA::GetLetter(unsigned uSeqIndex, unsigned uIndex) const
	{
// TODO: Performance cost?
	char c = GetChar(uSeqIndex, uIndex);
	unsigned uLetter = CharToLetter(c);
	if (uLetter >= 20)
		return 0;
	return uLetter;
	}

unsigned MSA::GetLetterEx(unsigned uSeqIndex, unsigned uIndex) const
	{
// TODO: Performance cost?
	char c = GetChar(uSeqIndex, uIndex);
	unsigned uLetter = CharToLetterEx(c);
	return uLetter;
	}

void MSA::SetSeqName(unsigned uSeqIndex, const char szName[])
	{
	if (uSeqIndex >= m_uSeqCount)
		Quit("MSA::SetSeqName(%u, %s), count=%u", uSeqIndex, m_uSeqCount);
	delete[] m_szNames[uSeqIndex];
	int n = (int) strlen(szName) + 1;
	m_szNames[uSeqIndex] = new char[n];
	memcpy(m_szNames[uSeqIndex], szName, n);
	}

const char *MSA::GetSeqName(unsigned uSeqIndex) const
	{
	if (uSeqIndex >= m_uSeqCount)
		Quit("MSA::GetSeqName(%u), count=%u", uSeqIndex, m_uSeqCount);
	return m_szNames[uSeqIndex];
	}

bool MSA::IsGap(unsigned uSeqIndex, unsigned uIndex) const
	{
	char c = GetChar(uSeqIndex, uIndex);
	return IsGapChar(c);
	}

bool MSA::IsWildcard(unsigned uSeqIndex, unsigned uIndex) const
	{
	char c = GetChar(uSeqIndex, uIndex);
	return IsWildcardChar(c);
	}

void MSA::SetChar(unsigned uSeqIndex, unsigned uIndex, char c)
	{
	if (uSeqIndex >= m_uSeqCount || uIndex > m_uCacheSeqLength)
		Quit("MSA::SetChar(%u,%u)", uSeqIndex, uIndex);

	if (uIndex == m_uCacheSeqLength)
		{
		const unsigned uNewCacheSeqLength = m_uCacheSeqLength + DEFAULT_SEQ_LENGTH;
		for (unsigned n = 0; n < m_uSeqCount; ++n)
			{
			char *ptrNewSeq = new char[uNewCacheSeqLength+1];
			memcpy(ptrNewSeq, m_szSeqs[n], m_uCacheSeqLength);
			memset(ptrNewSeq + m_uCacheSeqLength, '?', DEFAULT_SEQ_LENGTH);
			ptrNewSeq[uNewCacheSeqLength] = 0;
			delete[] m_szSeqs[n];
			m_szSeqs[n] = ptrNewSeq;
			}

		m_uColCount = uIndex;
		m_uCacheSeqLength = uNewCacheSeqLength;
		}

	if (uIndex >= m_uColCount)
		m_uColCount = uIndex + 1;
	m_szSeqs[uSeqIndex][uIndex] = c;
	}

void MSA::GetSeq(unsigned uSeqIndex, Seq &seq) const
	{
	assert(uSeqIndex < m_uSeqCount);

	seq.Clear();

	for (unsigned n = 0; n < m_uColCount; ++n)
		{
		char c = GetChar(uSeqIndex, n);
		c = toupper(c);
		seq.push_back(c);
		}
	const char *ptrName = GetSeqName(uSeqIndex);
	seq.SetName(ptrName);
	}

bool MSA::HasGap() const
	{
	for (unsigned uSeqIndex = 0; uSeqIndex < GetSeqCount(); ++uSeqIndex)
		for (unsigned n = 0; n < GetColCount(); ++n)
			if (IsGap(uSeqIndex, n))
				return true;
	return false;
	}

void MSA::SetSeqCount(unsigned uSeqCount)
	{
	Free();
	SetSize(uSeqCount, DEFAULT_SEQ_LENGTH);
	}

void MSA::Copy(const MSA &msa)
	{
	Free();
	const unsigned uSeqCount = msa.GetSeqCount();
	const unsigned uColCount = msa.GetColCount();
	SetSize(uSeqCount, uColCount);

	for (unsigned uSeqIndex = 0; uSeqIndex < uSeqCount; ++uSeqIndex)
		{
		SetSeqName(uSeqIndex, msa.GetSeqName(uSeqIndex));
		const unsigned uId = msa.GetSeqId(uSeqIndex);
		SetSeqId(uSeqIndex, uId);
		for (unsigned uColIndex = 0; uColIndex < uColCount; ++uColIndex)
			{
			const char c = msa.GetChar(uSeqIndex, uColIndex);
			SetChar(uSeqIndex, uColIndex, c);
			}
		}
	}

bool MSA::IsGapColumn(unsigned uColIndex) const
	{
	assert(GetSeqCount() > 0);
	for (unsigned uSeqIndex = 0; uSeqIndex < GetSeqCount(); ++uSeqIndex)
		if (!IsGap(uSeqIndex, uColIndex))
			return false;
	return true;
	}

bool MSA::GetSeqIndex(const char *ptrSeqName, unsigned *ptruSeqIndex) const
	{
	for (unsigned uSeqIndex = 0; uSeqIndex < GetSeqCount(); ++uSeqIndex)
		if (0 == stricmp(ptrSeqName, GetSeqName(uSeqIndex)))
			{
			*ptruSeqIndex = uSeqIndex;
			return true;
			}
	return false;
	}

void MSA::DeleteCol(unsigned uColIndex)
	{
	assert(uColIndex < m_uColCount);
	size_t n = m_uColCount - uColIndex;
	if (n > 0)
		{
		for (unsigned uSeqIndex = 0; uSeqIndex < GetSeqCount(); ++uSeqIndex)
			{
			char *ptrSeq = m_szSeqs[uSeqIndex];
			memmove(ptrSeq + uColIndex, ptrSeq + uColIndex + 1, n);
			}
		}
	--m_uColCount;
	}

void MSA::DeleteColumns(unsigned uColIndex, unsigned uColCount)
	{
	for (unsigned n = 0; n < uColCount; ++n)
		DeleteCol(uColIndex);
	}

static void FmtChar(char c, unsigned uWidth)
	{
	Log("%c", c);
	for (unsigned n = 0; n < uWidth - 1; ++n)
		Log(" ");
	}

static void FmtInt(unsigned u, unsigned uWidth)
	{
	static char szStr[1024];
	assert(uWidth < sizeof(szStr));
	if (u > 0)
		sprintf(szStr, "%u", u);
	else
		strcpy(szStr, ".");
	Log(szStr);
	unsigned n = (unsigned) strlen(szStr);
	if (n < uWidth)
		for (unsigned i = 0; i < uWidth - n; ++i)
			Log(" ");
	}

static void FmtInt0(unsigned u, unsigned uWidth)
	{
	static char szStr[1024];
	assert(uWidth < sizeof(szStr));
	sprintf(szStr, "%u", u);
	Log(szStr);
	unsigned n = (unsigned) strlen(szStr);
	if (n < uWidth)
		for (unsigned i = 0; i < uWidth - n; ++i)
			Log(" ");
	}

static void FmtPad(unsigned n)
	{
	for (unsigned i = 0; i < n; ++i)
		Log(" ");
	}

void MSA::FromSeq(const Seq &s)
	{
	unsigned uSeqLength = s.Length();
	SetSize(1, uSeqLength);
	SetSeqName(0, s.GetName());
	if (0 != m_SeqIndexToId)
		SetSeqId(0, s.GetId());
	for (unsigned n = 0; n < uSeqLength; ++n)
		SetChar(0, n, s[n]);
	}

unsigned MSA::GetCharCount(unsigned uSeqIndex, unsigned uColIndex) const
	{
	assert(uSeqIndex < GetSeqCount());
	assert(uColIndex < GetColCount());

	unsigned uCol = 0;
	for (unsigned n = 0; n <= uColIndex; ++n)
		if (!IsGap(uSeqIndex, n))
			++uCol;
	return uCol;
	}

void MSA::CopySeq(unsigned uToSeqIndex, const MSA &msaFrom, unsigned uFromSeqIndex)
	{
	assert(uToSeqIndex < m_uSeqCount);
	const unsigned uColCount = msaFrom.GetColCount();
	assert(m_uColCount == uColCount ||
	  (0 == m_uColCount && uColCount <= m_uCacheSeqLength));

	memcpy(m_szSeqs[uToSeqIndex], msaFrom.GetSeqBuffer(uFromSeqIndex), uColCount);
	SetSeqName(uToSeqIndex, msaFrom.GetSeqName(uFromSeqIndex));
	if (0 == m_uColCount)
		m_uColCount = uColCount;
	}

const char *MSA::GetSeqBuffer(unsigned uSeqIndex) const
	{
	assert(uSeqIndex < m_uSeqCount);
	return m_szSeqs[uSeqIndex];
	}

void MSA::DeleteSeq(unsigned uSeqIndex)
	{
	assert(uSeqIndex < m_uSeqCount);

	delete m_szSeqs[uSeqIndex];
	delete m_szNames[uSeqIndex];

	const unsigned uBytesToMove = (m_uSeqCount - uSeqIndex)*sizeof(char *);
	if (uBytesToMove > 0)
		{
		memmove(m_szSeqs + uSeqIndex, m_szSeqs + uSeqIndex + 1, uBytesToMove);
		memmove(m_szNames + uSeqIndex, m_szNames + uSeqIndex + 1, uBytesToMove);
		}

	--m_uSeqCount;
	}

bool MSA::IsEmptyCol(unsigned uColIndex) const
	{
	const unsigned uSeqCount = GetSeqCount();
	for (unsigned uSeqIndex = 0; uSeqIndex < uSeqCount; ++uSeqIndex)
		if (!IsGap(uSeqIndex, uColIndex))
			return false;
	return true;
	}

//void MSA::DeleteEmptyCols(bool bProgress)
//	{
//	unsigned uColCount = GetColCount();
//	for (unsigned uColIndex = 0; uColIndex < uColCount; ++uColIndex)
//		{
//		if (IsEmptyCol(uColIndex))
//			{
//			if (bProgress)
//				{
//				Log("Deleting col %u of %u\n", uColIndex, uColCount);
//				printf("Deleting col %u of %u\n", uColIndex, uColCount);
//				}
//			DeleteCol(uColIndex);
//			--uColCount;
//			}
//		}
//	}

unsigned MSA::AlignedColIndexToColIndex(unsigned uAlignedColIndex) const
	{
	Quit("MSA::AlignedColIndexToColIndex not implemented");
	return 0;
	}

bool MSA::SeqsEq(const MSA &a1, unsigned uSeqIndex1, const MSA &a2,
  unsigned uSeqIndex2)
	{
	Seq s1;
	Seq s2;

	a1.GetSeq(uSeqIndex1, s1);
	a2.GetSeq(uSeqIndex2, s2);

	s1.StripGaps();
	s2.StripGaps();

	return s1.EqIgnoreCase(s2);
	}

unsigned MSA::GetSeqLength(unsigned uSeqIndex) const
	{
	assert(uSeqIndex < GetSeqCount());

	const unsigned uColCount = GetColCount();
	unsigned uLength = 0;
	for (unsigned uColIndex = 0; uColIndex < uColCount; ++uColIndex)
		if (!IsGap(uSeqIndex, uColIndex))
			++uLength;
	return uLength;
	}

void MSA::GetPWID(unsigned uSeqIndex1, unsigned uSeqIndex2, double *ptrPWID,
  unsigned *ptruPosCount) const
	{
	assert(uSeqIndex1 < GetSeqCount());
	assert(uSeqIndex2 < GetSeqCount());

	unsigned uSameCount = 0;
	unsigned uPosCount = 0;
	const unsigned uColCount = GetColCount();
	for (unsigned uColIndex = 0; uColIndex < uColCount; ++uColIndex)
		{
		char c1 = GetChar(uSeqIndex1, uColIndex);
		if (IsGapChar(c1))
			continue;
		char c2 = GetChar(uSeqIndex2, uColIndex);
		if (IsGapChar(c2))
			continue;
		++uPosCount;
		if (c1 == c2)
			++uSameCount;
		}
	*ptruPosCount = uPosCount;
	if (uPosCount > 0)
		*ptrPWID = 100.0 * (double) uSameCount / (double) uPosCount;
	else
		*ptrPWID = 0;
	}

unsigned MSA::UniqueResidueTypes(unsigned uColIndex) const
	{
	assert(uColIndex < GetColCount());

	unsigned Counts[MAX_ALPHA];
	memset(Counts, 0, sizeof(Counts));
	const unsigned uSeqCount = GetSeqCount();
	for (unsigned uSeqIndex = 0; uSeqIndex < uSeqCount; ++uSeqIndex)
		{
		if (IsGap(uSeqIndex, uColIndex) || IsWildcard(uSeqIndex, uColIndex))
			continue;
		const unsigned uLetter = GetLetter(uSeqIndex, uColIndex);
		++(Counts[uLetter]);
		}
	unsigned uUniqueCount = 0;
	for (unsigned uLetter = 0; uLetter < g_AlphaSize; ++uLetter)
		if (Counts[uLetter] > 0)
			++uUniqueCount;
	return uUniqueCount;
	}

double MSA::GetOcc(unsigned uColIndex) const
	{
	unsigned uGapCount = 0;
	for (unsigned uSeqIndex = 0; uSeqIndex < GetSeqCount(); ++uSeqIndex)
		if (IsGap(uSeqIndex, uColIndex))
			++uGapCount;
	unsigned uSeqCount = GetSeqCount();
	return (double) (uSeqCount - uGapCount) / (double) uSeqCount;
	}

bool MSA::ColumnHasGap(unsigned uColIndex) const
	{
	const unsigned uSeqCount = GetSeqCount();
	for (unsigned uSeqIndex = 0; uSeqIndex < uSeqCount; ++uSeqIndex)
		if (IsGap(uSeqIndex, uColIndex))
			return true;
	return false;
	}

void MSA::SetIdCount(unsigned uIdCount)
	{
	//if (m_uIdCount != 0)
	//	Quit("MSA::SetIdCount: may only be called once");

	if (m_uIdCount > 0)
		{
		if (uIdCount > m_uIdCount)
			Quit("MSA::SetIdCount: cannot increase count");
		return;
		}
	m_uIdCount = uIdCount;
	}

void MSA::SetSeqId(unsigned uSeqIndex, unsigned uId)
	{
	assert(uSeqIndex < m_uSeqCount);
	assert(uId < m_uIdCount);
	if (0 == m_SeqIndexToId)
		{
		if (0 == m_uIdCount)
			Quit("MSA::SetSeqId, SetIdCount has not been called");
		m_IdToSeqIndex = new unsigned[m_uIdCount];
		m_SeqIndexToId = new unsigned[m_uSeqCount];

		memset(m_IdToSeqIndex, 0xff, m_uIdCount*sizeof(unsigned));
		memset(m_SeqIndexToId, 0xff, m_uSeqCount*sizeof(unsigned));
		}
	m_SeqIndexToId[uSeqIndex] = uId;
	m_IdToSeqIndex[uId] = uSeqIndex;
	}

unsigned MSA::GetSeqIndex(unsigned uId) const
	{
	assert(uId < m_uIdCount);
	assert(0 != m_IdToSeqIndex);
	unsigned uSeqIndex = m_IdToSeqIndex[uId];
	assert(uSeqIndex < m_uSeqCount);
	return uSeqIndex;
	}

bool MSA::GetSeqIndex(unsigned uId, unsigned *ptruIndex) const
	{
	for (unsigned uSeqIndex = 0; uSeqIndex < m_uSeqCount; ++uSeqIndex)
		{
		if (uId == m_SeqIndexToId[uSeqIndex])
			{
			*ptruIndex = uSeqIndex;
			return true;
			}
		}
	return false;
	}

unsigned MSA::GetSeqId(unsigned uSeqIndex) const
	{
	assert(uSeqIndex < m_uSeqCount);
	unsigned uId = m_SeqIndexToId[uSeqIndex];
	assert(uId < m_uIdCount);
	return uId;
	}

void MSASubsetByIds(const MSA &msaIn, const unsigned Ids[], unsigned uIdCount,
  MSA &msaOut)
	{
	const unsigned uColCount = msaIn.GetColCount();
	msaOut.SetSize(uIdCount, uColCount);
	for (unsigned uSeqIndexOut = 0; uSeqIndexOut < uIdCount; ++uSeqIndexOut)
		{
		const unsigned uId = Ids[uSeqIndexOut];

		const unsigned uSeqIndexIn = msaIn.GetSeqIndex(uId);
		const char *ptrName = msaIn.GetSeqName(uSeqIndexIn);

		msaOut.SetSeqId(uSeqIndexOut, uId);
		msaOut.SetSeqName(uSeqIndexOut, ptrName);

		for (unsigned uColIndex = 0; uColIndex < uColCount; ++uColIndex)
			{
			const char c = msaIn.GetChar(uSeqIndexIn, uColIndex);
			msaOut.SetChar(uSeqIndexOut, uColIndex, c);
			}
		}
	}

// Caller must allocate ptrSeq and ptrLabel as new char[n].
void MSA::AppendSeq(char *ptrSeq, unsigned uSeqLength, char *ptrLabel)
	{
	if (m_uSeqCount > m_uCacheSeqCount)
		Quit("Internal error MSA::AppendSeq");
	if (m_uSeqCount == m_uCacheSeqCount)
		ExpandCache(m_uSeqCount + 4, uSeqLength);
	m_szSeqs[m_uSeqCount] = ptrSeq;
	m_szNames[m_uSeqCount] = ptrLabel;
	++m_uSeqCount;
	}

void MSA::ExpandCache(unsigned uSeqCount, unsigned uColCount)
	{
	if (m_IdToSeqIndex != 0 || m_SeqIndexToId != 0 || uSeqCount < m_uSeqCount)
		Quit("Internal error MSA::ExpandCache");

	if (m_uSeqCount > 0 && uColCount != m_uColCount)
		Quit("Internal error MSA::ExpandCache, ColCount changed");

	char **NewSeqs = new char *[uSeqCount];
	char **NewNames = new char *[uSeqCount];

	for (unsigned uSeqIndex = 0; uSeqIndex < m_uSeqCount; ++uSeqIndex)
		{
		NewSeqs[uSeqIndex] = m_szSeqs[uSeqIndex];
		NewNames[uSeqIndex] = m_szNames[uSeqIndex];
		}

	for (unsigned uSeqIndex = m_uSeqCount; uSeqIndex < uSeqCount; ++uSeqIndex)
		{
		char *Seq = new char[uColCount];
		NewSeqs[uSeqIndex] = Seq;
#if	DEBUG
		memset(Seq, '?', uColCount);
#endif
		}

	delete[] m_szSeqs;
	delete[] m_szNames;

	m_szSeqs = NewSeqs;
	m_szNames = NewNames;

	m_uCacheSeqCount = uSeqCount;
	m_uCacheSeqLength = uColCount;
	m_uColCount = uColCount;
	}

void MSA::GetFractionalWeightedCounts(unsigned uColIndex, bool bNormalize,
  FCOUNT fcCounts[], FCOUNT *ptrfcGapStart, FCOUNT *ptrfcGapEnd,
  FCOUNT *ptrfcGapExtend, FCOUNT *ptrfOcc,
  FCOUNT *ptrfcLL, FCOUNT *ptrfcLG, FCOUNT *ptrfcGL, FCOUNT *ptrfcGG) const
	{
	const unsigned uSeqCount = GetSeqCount();
	const unsigned uColCount = GetColCount();

	memset(fcCounts, 0, g_AlphaSize*sizeof(FCOUNT));
	FCOUNT fGap = 0;
	const FCOUNT w = (FCOUNT) (1.0 / uSeqCount);
	for (unsigned uSeqIndex = 0; uSeqIndex < uSeqCount; ++uSeqIndex)
		{
		if (IsGap(uSeqIndex, uColIndex))
			{
			fGap += w;
			continue;
			}
		else if (IsWildcard(uSeqIndex, uColIndex))
			{
			const unsigned uLetter = GetLetterEx(uSeqIndex, uColIndex);
			const FCOUNT f = w/20;
			for (unsigned uLetter = 0; uLetter < g_AlphaSize; ++uLetter)
				fcCounts[uLetter] += f;
			break;
			}
		else
			{
			unsigned uLetter = GetLetter(uSeqIndex, uColIndex);
			fcCounts[uLetter] += w;
			}
		}
	*ptrfOcc = (float) (1.0 - fGap);

	FCOUNT fcStartCount = 0;
	if (uColIndex == 0)
		{
		for (unsigned uSeqIndex = 0; uSeqIndex < uSeqCount; ++uSeqIndex)
			if (IsGap(uSeqIndex, uColIndex))
				fcStartCount += w;
		}
	else
		{
		for (unsigned uSeqIndex = 0; uSeqIndex < uSeqCount; ++uSeqIndex)
			if (IsGap(uSeqIndex, uColIndex) && !IsGap(uSeqIndex, uColIndex - 1))
				fcStartCount += w;
		}

	FCOUNT fcEndCount = 0;
	if (uColCount - 1 == uColIndex)
		{
		for (unsigned uSeqIndex = 0; uSeqIndex < uSeqCount; ++uSeqIndex)
			if (IsGap(uSeqIndex, uColIndex))
				fcEndCount += w;
		}
	else
		{
		for (unsigned uSeqIndex = 0; uSeqIndex < uSeqCount; ++uSeqIndex)
			if (IsGap(uSeqIndex, uColIndex) && !IsGap(uSeqIndex, uColIndex + 1))
				fcEndCount += w;
		}

	FCOUNT LL = 0;
	FCOUNT LG = 0;
	FCOUNT GL = 0;
	FCOUNT GG = 0;
	for (unsigned uSeqIndex = 0; uSeqIndex < uSeqCount; ++uSeqIndex)
		{
		bool bLetterHere = !IsGap(uSeqIndex, uColIndex);
		bool bLetterPrev = (uColIndex == 0 || !IsGap(uSeqIndex, uColIndex - 1));
		if (bLetterHere)
			{
			if (bLetterPrev)
				LL += w;
			else
				GL += w;
			}
		else
			{
			if (bLetterPrev)
				LG += w;
			else
				GG += w;
			}
		}

	FCOUNT fcExtendCount = 0;
	if (uColIndex > 0 && uColIndex < GetColCount() - 1)
		for (unsigned uSeqIndex = 0; uSeqIndex < uSeqCount; ++uSeqIndex)
			if (IsGap(uSeqIndex, uColIndex) && IsGap(uSeqIndex, uColIndex - 1) &&
			  IsGap(uSeqIndex, uColIndex + 1))
				fcExtendCount += w;

	*ptrfcLL = LL;
	*ptrfcLG = LG;
	*ptrfcGL = GL;
	*ptrfcGG = GG;
	*ptrfcGapStart = fcStartCount;
	*ptrfcGapEnd = fcEndCount;
	*ptrfcGapExtend = fcExtendCount;
	}

double MSA::GetPctIdentityPair(unsigned uSeqIndex1, unsigned uSeqIndex2) const
	{
	const unsigned ColCount = GetColCount();
	if (ColCount == 0)
		return 0;
	double Sum = 0;
	for (unsigned ColIndex = 0; ColIndex < ColCount; ++ColIndex)
		{
		char c1 = GetChar(uSeqIndex1, ColIndex);
		char c2 = GetChar(uSeqIndex2, ColIndex);
		if (toupper(c1) == toupper(c2))
			++Sum;
		}
	return Sum / ColCount;
	}
