# Supplementary material for: PILER-CR: Fast and accurate identification of CRISPR repeats
Source: BMC Bioinformatics. 2007 Jan 20;8:18. doi: 10.1186/1471-2105-8-18 (PMC1790904; doi:10.1186/1471-2105-8-18)
Supplement: Additional File 3 — Tar with gzip compression. Source code and i86 Linux binary. [file 1471-2105-8-18-S3.gz › quit.cpp]

#include "pilercr.h"
#include <signal.h>

#ifdef WIN32
#define _WIN32_WINNT 0x0400
#include <windows.h>

void Break()
	{
	DebugBreak();
	}
#endif

// Exit immediately with error message, printf-style.
void Quit(const char szFormat[], ...)
	{
	va_list ArgList;
	char szStr[4096];

	va_start(ArgList, szFormat);
	vsprintf(szStr, szFormat, ArgList);

	fprintf(stderr, "\n*** FATAL ERROR ***  %s\n", szStr);

	Log("\n*** FATAL ERROR ***  ");
	Log("%s\n", szStr);

#if	DEBUG
#ifdef WIN32
	if (IsDebuggerPresent())
		{
		int iBtn = MessageBox(NULL, szStr, "piler", MB_ICONERROR | MB_OKCANCEL);
		if (IDCANCEL == iBtn)
			Break();
		}
#endif
#endif
	if (FlagOpt("segv"))
		raise(SIGSEGV);
	else
		abort();
	}

void Warning(const char szFormat[], ...)
	{
	va_list ArgList;
	char szStr[4096];

	va_start(ArgList, szFormat);
	vsprintf(szStr, szFormat, ArgList);

	fprintf(stderr, "\n*** Warning ***  %s\n", szStr);

	Log("\n*** Warning ***  ");
	Log("%s\n", szStr);
	}
