# Supplementary material for: PILER-CR: Fast and accurate identification of CRISPR repeats
Source: BMC Bioinformatics. 2007 Jan 20;8:18. doi: 10.1186/1471-2105-8-18 (PMC1790904; doi:10.1186/1471-2105-8-18)
Supplement: Additional File 3 — Tar with gzip compression. Source code and i86 Linux binary. [file 1471-2105-8-18-S3.gz › readfilterhits.cpp]

#include "pilercr.h"

FilterHit *ReadFilterHits(FILE *f, int Count)
	{
	if (0 == Count)
		return 0;

	int Ok = fseek(f, 0, SEEK_SET);
	long Pos = ftell(f);
	if (Pos != 0)
		Quit("ReadFilterHits: rewind failed, fseek=%d ftell=%ld errno=%d",
		  Ok, Pos, errno);

	FilterHit *FilterHits = all(FilterHit, Count);
	for (int HitIndex = 0; HitIndex < Count; ++HitIndex)
		{
		FilterHit &Hit = FilterHits[HitIndex];
		int n = fscanf(f, "%d;%d;%d\n", &Hit.QFrom, &Hit.QTo, &Hit.DiagIndex);
		if (n != 3)
			Quit("Failed to read filter hit %d of %d, fscanf=%d",
			  HitIndex, Count, n);
		}
	return FilterHits;
	}
