# Supplementary material for: PILER-CR: Fast and accurate identification of CRISPR repeats
Source: BMC Bioinformatics. 2007 Jan 20;8:18. doi: 10.1186/1471-2105-8-18 (PMC1790904; doi:10.1186/1471-2105-8-18)
Supplement: Additional File 3 — Tar with gzip compression. Source code and i86 Linux binary. [file 1471-2105-8-18-S3.gz › savefhits.cpp]

#include "pilercr.h"

void SaveFilterHits(const FilterHit *FHits, int FHitCount)
	{
	Quit("SaveFilterHits not implemented");
	}
