# Supplementary material for: PILER-CR: Fast and accurate identification of CRISPR repeats
Source: BMC Bioinformatics. 2007 Jan 20;8:18. doi: 10.1186/1471-2105-8-18 (PMC1790904; doi:10.1186/1471-2105-8-18)
Supplement: Additional File 3 — Tar with gzip compression. Source code and i86 Linux binary. [file 1471-2105-8-18-S3.gz › utils_other.cpp]

#include "pilercr.h"

#if	!WIN32 && !(linux || __linux__)

double GetRAMSize()
	{
	return 1e9;
	}

static unsigned g_uPeakMemUseBytes = (unsigned) 500e6;

unsigned GetPeakMemUseBytes()
	{
	return g_uPeakMemUseBytes;
	}

unsigned GetMemUseBytes()
	{
	return (unsigned) 500e6;
	}

#endif
