# Supplementary material for: PILER-CR: Fast and accurate identification of CRISPR repeats
Source: BMC Bioinformatics. 2007 Jan 20;8:18. doi: 10.1186/1471-2105-8-18 (PMC1790904; doi:10.1186/1471-2105-8-18)
Supplement: Additional File 3 — Tar with gzip compression. Source code and i86 Linux binary. [file 1471-2105-8-18-S3.gz › utils_unix.cpp]

#include "pilercr.h"

#if ((unix || __unix) && !(linux || __linux__))

#include <sys/time.h>
#include <sys/resource.h>
#include <sys/unistd.h>

double GetRAMSize()
	{
	struct rlimit RL;
	int Ok = getrlimit(RLIMIT_DATA, &RL);
	if (Ok != 0)
		return 1e9;
	double m = RL.rlim_cur;
	if (m > 1.8e9)
		m = 1.8e9;
	return m;
	}

static unsigned g_uPeakMemUseBytes = 1000000;

unsigned GetPeakMemUseBytes()
	{
	return g_uPeakMemUseBytes;
	}

unsigned GetMemUseBytes()
	{
	struct rusage RU;
	int Ok = getrusage(RUSAGE_SELF, &RU);
	if (Ok != 0)
		return 1000000;

	unsigned Bytes = RU.ru_maxrss*1000;
	if (Bytes > g_uPeakMemUseBytes)
		g_uPeakMemUseBytes = Bytes;
	return Bytes;
	}

#endif
