# Supplementary material for: PILER-CR: Fast and accurate identification of CRISPR repeats
Source: BMC Bioinformatics. 2007 Jan 20;8:18. doi: 10.1186/1471-2105-8-18 (PMC1790904; doi:10.1186/1471-2105-8-18)
Supplement: Additional File 3 — Tar with gzip compression. Source code and i86 Linux binary. [file 1471-2105-8-18-S3.gz › utils_win32.cpp]

#include "pilercr.h"

#if	WIN32
#include <windows.h>
#include <psapi.h>

double GetRAMSize()
	{
	MEMORYSTATUS MS;
	GlobalMemoryStatus(&MS);
	double m = (double) MS.dwTotalPhys;
	if (m > 1.8e9)
		m = 1.8e9;
	return (unsigned) m;
	}

static unsigned g_uPeakMemUseBytes;

unsigned GetPeakMemUseBytes()
	{
	return g_uPeakMemUseBytes;
	}

unsigned GetMemUseBytes()
	{
	HANDLE hProc = GetCurrentProcess();
	PROCESS_MEMORY_COUNTERS PMC;
	BOOL bOk = GetProcessMemoryInfo(hProc, &PMC, sizeof(PMC));
	if (!bOk)
		return 1000000;
	unsigned uBytes = (unsigned) PMC.WorkingSetSize;
	if (uBytes > g_uPeakMemUseBytes)
		g_uPeakMemUseBytes = uBytes;
	return uBytes;
	}

#endif
