# Supplementary material for: PILER-CR: Fast and accurate identification of CRISPR repeats
Source: BMC Bioinformatics. 2007 Jan 20;8:18. doi: 10.1186/1471-2105-8-18 (PMC1790904; doi:10.1186/1471-2105-8-18)
Supplement: Additional File 3 — Tar with gzip compression. Source code and i86 Linux binary. [file 1471-2105-8-18-S3.gz › estring.h]

#ifndef pathsum_h
#define pathsum_h

void PathToEstrings(const PWPath &Path, short **ptresA, short **ptresB);
void EstringsToPath(const short esA[], const short esB[], PWPath &Path);
void MulEstrings(const short es1[], const short es2[], short esp[]);
void EstringOp(const short es[], const Seq &sIn, Seq &sOut);
unsigned EstringOp(const short es[], const Seq &sIn, MSA &a);
void LogEstring(const short es[]);
unsigned LengthEstring(const short es[]);
short *EstringNewCopy(const short es[]);

#endif	// pathsum_h
