# Supplementary material for: PILER-CR: Fast and accurate identification of CRISPR repeats
Source: BMC Bioinformatics. 2007 Jan 20;8:18. doi: 10.1186/1471-2105-8-18 (PMC1790904; doi:10.1186/1471-2105-8-18)
Supplement: Additional File 3 — Tar with gzip compression. Source code and i86 Linux binary. [file 1471-2105-8-18-S3.gz › myassert.h]

#ifndef MYASSERT_H
#define MYASSERT_H

#ifdef assert
#undef assert
#endif

void assert_(const char *, const char *, unsigned);
#define assert(exp) (void)( (exp) || (assert_(#exp, __FILE__, __LINE__), 0) )

#endif // MYASSERT_H
