# Supplementary material for: PILER-CR: Fast and accurate identification of CRISPR repeats
Source: BMC Bioinformatics. 2007 Jan 20;8:18. doi: 10.1186/1471-2105-8-18 (PMC1790904; doi:10.1186/1471-2105-8-18)
Supplement: Additional File 3 — Tar with gzip compression. Source code and i86 Linux binary. [file 1471-2105-8-18-S3.gz › progress.h]

#ifndef PROGRESS_H
#define PROGRESS_H

void ShowProgress(bool Show);
void Progress(const char *Format, ...);
void ProgressNoRes(const char *Format, ...);
void ProgressStart(const char *Format, ...);
void ProgressStep(int StepIndex, int StepCount);
void ProgressDone();
void ProgressExit();

extern bool g_ShowProgress;

#endif // PROGRESS_H
