# Supplementary material for: PILER-CR: Fast and accurate identification of CRISPR repeats
Source: BMC Bioinformatics. 2007 Jan 20;8:18. doi: 10.1186/1471-2105-8-18 (PMC1790904; doi:10.1186/1471-2105-8-18)
Supplement: Additional File 3 — Tar with gzip compression. Source code and i86 Linux binary. [file 1471-2105-8-18-S3.gz › seq.h]

#ifndef Seq_h
#define Seq_h

#include <vector>

class TextFile;
class MSA;

typedef std::vector<char> CharVect;

class Seq : public CharVect
	{
public:
	Seq()
		{
		m_ptrName = 0;
	// Start with moderate size to avoid
	// thrashing the heap.
		reserve(200);
		}
	virtual ~Seq()
		{
		delete[] m_ptrName;
		}

	Seq &operator=(const Seq &rhs)
		{
		Copy(rhs);
		return *this;
		}

private:
// Not implemented; prevent use of copy c'tor and assignment.
	Seq(const Seq &);

public:
	void Clear()
		{
		clear();
		delete[] m_ptrName;
		m_ptrName = 0;
		m_uId = uInsane;
		}
	const char *GetName() const
		{
		return m_ptrName;
		}
	unsigned GetId() const
		{
		return m_uId;
		}
	void SetId(unsigned uId) { m_uId = uId; }

	bool FromFASTAFile(TextFile &File);
	void ToFASTAFile(TextFile &File) const;
	void ExtractUngapped(MSA &msa) const;

	void FromString(const char *pstrSeq, const char *pstrName);
	void Copy(const Seq &rhs);
	void CopyReversed(const Seq &rhs);
	void StripGaps();
	void StripGapsAndWhitespace();
	void ToUpper();
	void SetName(const char *ptrName);
	unsigned GetLetter(unsigned uIndex) const;
	unsigned Length() const { return (unsigned) size(); }
	bool Eq(const Seq &s) const;
	bool EqIgnoreCase(const Seq &s) const;
	bool EqIgnoreCaseAndGaps(const Seq &s) const;
	bool HasGap() const;
	unsigned GetUngappedLength() const;
	void LogMe() const;
	void LogMeSeqOnly() const;
	char GetChar(unsigned uIndex) const { return operator[](uIndex); }
	void SetChar(unsigned uIndex, char c) { operator[](uIndex) = c; }
	void AppendChar(char c) { push_back(c); }
	void FixAlpha();
	void ToString(char String[], unsigned Bytes) const;
	void RevComp();

#ifndef	_WIN32
	reference at(size_type i) { return operator[](i); }
	const_reference at(size_type i) const { return operator[](i); }
#endif

private:
	char *m_ptrName;
	unsigned m_uId;
	};

#endif	// Seq.h
