# Supplementary material for: PILER-CR: Fast and accurate identification of CRISPR repeats
Source: BMC Bioinformatics. 2007 Jan 20;8:18. doi: 10.1186/1471-2105-8-18 (PMC1790904; doi:10.1186/1471-2105-8-18)
Supplement: Additional File 3 — Tar with gzip compression. Source code and i86 Linux binary. [file 1471-2105-8-18-S3.gz › seqvect.h]

#ifndef SeqVect_h
#define SeqVect_h

#include <vector>
#include "seq.h"

typedef std::vector<Seq *> SeqVectBase;

class SeqVect : public SeqVectBase
	{
public:
	SeqVect() {}
	virtual ~SeqVect();

private:
// Not implemented; prevent use of copy c'tor and assignment.
	SeqVect(const SeqVect &);
	SeqVect &operator=(const SeqVect &);

public:
	void FromFASTAFile(FILE *f);
	void ToFASTAFile(FILE *f) const;
	void PadToMSA(MSA &msa);
	void Copy(const SeqVect &rhs);
	void StripGaps();
	void StripGapsAndWhitespace();
	void ToUpper();
	void Clear();
	unsigned Length() const { return (unsigned) size(); }
	unsigned GetSeqCount() const { return (unsigned) size(); }
	void AppendSeq(const Seq &s);
	bool FindName(const char *ptrName, unsigned *ptruIndex) const;
	void LogMe() const;
	const char *GetSeqName(unsigned uSeqIndex) const;
	unsigned GetSeqId(unsigned uSeqIndex) const;
	unsigned GetSeqIdFromName(const char *Name) const;
	unsigned GetSeqLength(unsigned uSeqIndex) const;
	void SetSeqId(unsigned uSeqIndex, unsigned uId);
	Seq &GetSeq(unsigned uIndex);
	Seq &GetSeqById(unsigned uId);
	const Seq &GetSeq(unsigned uIndex) const;

#ifndef	_MSC_VER
	reference at(size_type i) { return operator[](i); }
	const_reference at(size_type i) const { return operator[](i); }
#endif
	};

#endif	// SeqVect_h
