# Supplementary material for: PILER-CR: Fast and accurate identification of CRISPR repeats
Source: BMC Bioinformatics. 2007 Jan 20;8:18. doi: 10.1186/1471-2105-8-18 (PMC1790904; doi:10.1186/1471-2105-8-18)
Supplement: Additional File 3 — Tar with gzip compression. Source code and i86 Linux binary. [file 1471-2105-8-18-S3.gz › utils.h]

#ifndef UTILS_H
#define UTILS_H

void Quit(const char *Format, ...);
void Warning(const char *Format, ...);
void Log(const char *Format, ...);
void Out(const char *Format, ...);
char *strsave(const char *s);

#endif	// UTILS_H
